# Supplementary material for: The associates of anxiety among lung cancer patients: Dehydroepiandrosterone (DHEA) as a potential biomarker
Source: BMC Cancer. 2024 Apr 15;24:476. doi: 10.1186/s12885-024-12195-9 (PMC11021003; doi:10.1186/s12885-024-12195-9)
Supplement: Supplementary file 1 — Supplementary Material 1 [file 12885_2024_12195_MOESM1_ESM.xlsx]

## Sheet: Tables 1,2
	Table 1. Univariate Analysis of Associations Between Patients With Lung Cancer's Characteristics and the level of anxiety (using Hospital Anxiety and Depression Scale).					Table 2. Pearson's correlation of anxiety (HADS) and other psychological measures
			HADS scores					HADS
	Characteristics	N=213 (100%)	Mean (SD)	p-value		Characteristics	mean (SD)	r	p-value
	Gender			0.037*		Age (years-old)	63.75 (9.75)	-0.146	0.033*
	Male	147 (57.9)	3.00 (3.87)			BMI (kg/m2)	24.46 (3.86)	0.035	0.611
	Female	66 (26.0)	4.21 (3.94)			DHEA	92.42 (83.50)	0.286	0.003*
	Education			0.010*		DHEA-S	2.35 (2.50)	0.239	0.013*
	Below senior high school	144 (56.7)	2.90 (3.52)			Family support (family APGAR score)	8.14 (2.75)	-0.273	<0.001*
	Senior high school or higher	69 (27.2)	4.38 (4.51)			Chronic pain (score)	0.44 (0.50)	0.044	0.521
	Marital status			0.799		Depression (PHQ-9)	4.98 (4.91)	0.561	<0.001*
	Married	186 (73.2)	3.35 (3.87)			EQ-VAS	66.69 (17.02)	-0.263	<0.001*
	Not married, widowed, or divorced	27 (10.6)	3.56 (4.33)			Fatigue (BFI)	1.21 (1.77)	0.437	<0.001*
	Employment			0.168		PTSD	0.53 (1.58)	0.526	<0.001*
	Full-time	33 (13.0)	4.24 (4.47)			FACT-Cog
	No	180 (70.9)	3.22 (3.80)			Perceived cognitive impairments	67.60 (6.89)	-0.345	<0.001*
	Smoking			0.169		Comments from others	15.67 (1.18)	-0.146	0.033*
	Never	90 (35.4)	3.96 (4.05)			Perceived cognitive abilities	22.28 (5.22)	-0.101	0.143
	Past smoker	113 (44.5)	2.99 (3.77)			Impact on quality of life	15.46 (1.72)	-0.289	<0.001*
	Current smoker	10 (3.9)	2.50 (4.14)			Total score	120.35 (11.87)	-0.295	<0.001*
	Drinking			0.665		EQ-VAS: Quality of Life measures
	Yes	18 (7.1)	4.33 (3.97)
	No	195 (76.8)	3.29 (3.91)
	Psychiatric history			0.001
	Yes	25 (9.8)	5.76 (4.78)
	No	188 (74.0)	3.06 (3.69)
	Diabetes			0.007*
	Yes	44 (17.3)	2.32 (2.43)
	No	169 (66.5)	3.65 (4.19)
	Hypertension			0.981
	Yes	87 (34.2)	3.37 (4.01)
	No	126 (49.6)	3.38 (3.87)
	Cancer stage			0.641
	0-II	80 (31.5)	3.54 (3.67)
	III-IV	133 (52.4)	3.28 (4.07)
	Systemic treatments
	Surgical			0.9
	Yes	89 (35.0)	3.34 (3.56)
	No	124 (48.8)	3.40 (4.17)
	Chemotherapy			0.835
	Yes	130 (51.2)	3.33 (4.04)
	No	83 (32.7)	3.45 (3.74)
	Radiotherapy			0.362
	Yes	60 (23.6)	2.98 (3.26)
	No	153 (60.2)	3.53 (4.15)
	Target therapy			0.993
	Yes	50 (19.8)	3.38 (4.06)
	No	163 (64.2)	3.37 (3.89)
	HADS: Hospital Anxiety and Depression Scale
	* indicate significance

## Sheet: Table 3
Table 3. Summary Of The Linear Regression Of Significant Predictors For anxiety In Patients With Lung Cancer(n=213)
Variable	Univariate						Multivariate
	B	SE	β	p-value	R2		B	SE	β	p-value
Gender	-1.212	0.576	-0.143	0.037	0.021		-	-	-	-	-
Age (years-old)	-0.059	0.028	-0.146	0.033	0.021		-	-	-	-	-
Education	1.481	0.566	0.177	0.01	0.031		-	-	-	-	-
DHEA	0.013	0.004	0.286	0.003	0.082
DHEA-S	0.367	0.145	0.239	0.013	0.057
Psychiatric history	2.701	0.816	0.222	<0.001	0.049		-	-	-	-	-
Diabetes	-1.333	0.659	-0.138	0.037	0.014		-	-	-
Family support	-0.387	0.094	-0.273	<0.001	0.074		-	-	-	-	-
Quality of life (EQ-VAS)	-0.062	0.016	-0.263	<0.001	0.069		-	-	-	-	-
Cognitive (FACT-Cog total score)	-0.096	0.021	-0.295	<0.001	0.087		-	-	-	-	-
Perceived cognitive impairments	-0.189	0.035	-0.345	<0.001	0.119		-	-	-	-	-
Comments from others	-0.515	0.241	-0.146	0.033	0.021		-	-	-	-	-
Impact on quality of life	-0.749	0.162	-0.304	<0.001	0.092		-	-	-	-	-
Depression (PHQ-9)	0.438	0.045	0.561	<0.001	0.314		-	-	-	-	-
PTSD (SPAN_sum)	1.241	0.138	0.526	<0.001	0.276		0.736	0.197	0.332	<0.001	-
Fatigue (BFI)	0.966	0.137	0.437	<0.001	0.191		0.529	0.224	0.247	0.02	-
Table 3-1 Subgroup analysis: cancer stage group
Variable	Cancer stage 0-II (n=80) multivariate						Cancer stage III-VI (n=69) multivariate model
	B	SE	β	p-value	R2		B	SE	β	p-value	R2
Gender	-1.695	0.621	-0.232	0.008
Age (years-old)	-	-	-	-			-	-	-	-	-
Education	-	-	-	-	-
Psychiatric history	-	-	-	-	-		-	-	-	-	-
DHEA	-	-	-	-			0.447	0.205	0.25	0.033	-
DHEA-S	-	-	-	-	-		-	-	-	-	-
Diabetes	-	-	-	-
Family support	-	-	-	-	-		-	-	-	-	-
Quality of life (EQ-VAS)	-	-	-	-	-		-	-	-	-	-
Cognitive (FACT-Cog total score)	-	-	-	-	-		-	-	-	-	-
PTSD (SPAN)	-	-	-	-	-		0.777	0.223	0.36	0.001	-
Depression (PHQ-9)	0.449	0.092	0.509	<0.001			-	-	-	-	-
Fatigue (BFI)	-	-	-	-	-		0.627	0.248	0.311	0.014	-
Table 3-2 Subgroup analysis: operation group
Variable	Multivariate Model (operation n=89)						Multivariate model (non-operation n=124)
	B	SE	β	p-value	R2		B	SE	β	p-value	R2
Gender	-1.54	0.603	-0.217	0.012
Age (years-old)	-	-	-	-	-		-	-	-	-	-
Education	-	-	-	-	-
Psychiatric history	-	-	-	-	-
Diabetes	-	-	-	-	-
Family support	-	-	-	-	-		-	-	-	-	-
Quality of life (EQ-VAS)	-	-	-	-	-		-	-	-	-	-
Cognitive (FACT-Cog total score)	-	-	-	-	-		-	-	-	-	-
PTSD	0.497	0.187	0.264	0.01	-		0.942	0.239	0.334	<0.001	-
Depression (PHQ-9)	0.29	0.083	0.35	0.001	-		0.201	0.071	0.259	0.006	-
Fatigue (BFI)	-	-	-	-	-		0.409	0.195	0.199	0.038	-
Table 3-3 Subgroup analysis: chemotherapy group
Variable	Multivariate Model (chemotherapy n=68)						adjusted Model (non-chemotherapy) n=83)
	B	SE	β	p-value	R2		B	SE	β	p-value	R2
Gender
Age (years-old)	-	-	-	-	-		-	-	-	-	-
Education					-
DHEA	0.012	0.006	0.262	0.037
DHEA-S	-	-	-	-
Psychiatric history	-	-	-	-	-
Diabetes	-	-	-	-	-
Family support	-	-	-	-	-		-	-	-	-	-
Quality of life (EQ-VAS)	-	-	-	-	-		-0.065	0.022	-0.31	0.004	-
Cognitive (FACT-Cog total score)	-	-	-	-			-	-	-	-	-
PTSD	0.767	0.192	0.406	<0.001			0.777	0.25	0.308	0.003	-
Depression (PHQ-9)	-	-	-	-			0.247	0.093	0.3	0.006	-
Fatigue (BFI)	0.675	0.24	0.331	0.007			-	-	-	-	-
